# Supplementary material for: Dissecting and tuning primer editing by proofreading polymerases
Source: Nucleic Acids Res. 2021 Jun 14;49(15):e87. doi: 10.1093/nar/gkab471 (PMC8421222; doi:10.1093/nar/gkab471)
Supplement: gkab471_Supplemental_Files [file gkab471_supplemental_files.zip]

Archive with 5 entries (5 files):
- Primer_editing_paper_NAR_Supplemental_Material_Rev2.pdf
- taxa-bar-plots-with-metadata_V1V3&V4.qzv
- UMGC_257_Primer_editing_standards_direct_synthesis.xlsx
- UMGC_257_STD_pool_quant_barcodes.fasta
- UMGC_257_variant_primers.xlsx
