# Supplementary material for: Dissecting and tuning primer editing by proofreading polymerases
Source: Nucleic Acids Res. 2021 Jun 14;49(15):e87. doi: 10.1093/nar/gkab471 (PMC8421222; doi:10.1093/nar/gkab471)
Supplement: gkab471_Supplemental_Files [file gkab471_supplemental_files.zip › UMGC_257_STD_pool_quant_barcodes.fasta]

>98_Eco_V4_WT
ATGACATCAGAATTGAGTGC
>99_Eco_V4_10_A
CGACACTGCCAGTGTCACTC
>100_Eco_V4_10_T
GAAGTGGACTTGCTTATACG
>101_Eco_V4_10_C
GGAGGCGTTGATTGGCGGCT
>102_Eco_V4_11_A
GACGACCAATAATGAACTTG
>103_Eco_V4_11_T
CCCGGAAACAAATCCGGGCT
>104_Eco_V4_11_G
ACTTAAAGACCATTTGATGA
>105_Eco_V4_12_A
CGGTGCCAGACTTAAGTTTG
>106_Eco_V4_12_T
AGCTCTCTGCTTAGATGACG
>107_Eco_V4_12_G
GGTTATTAGGATATGCCGTT
>108_Eco_V4_13_A
ACCAAATGCCGAGGTTTGAC
>109_Eco_V4_13_T
CGATATATAAAGGTAACCAA
>110_Eco_V4_13_C
GCTGTGGTCAGCTTATCATA
>111_Eco_V4_14_A
CAGTGGTTACTCCAGCCCGA
>112_Eco_V4_14_T
AGTAATTGCACTAGAGGCGG
>113_Eco_V4_14_G
TGCGCGGGTAAGCCCATAGA
>114_Eco_V4_15_A
TCACACGGAGCGTGTTATAC
>115_Eco_V4_15_T
TGATGATGATCACACTACCT
>116_Eco_V4_15_C
CGGTTCCAGGCTAAATGTCC
>117_Eco_V4_16_A
GGAGCAGGAAGGATGGCGAG
>118_Eco_V4_16_T
ACGTCCCTGAGCTACGTGTG
>119_Eco_V4_16_C
CATTCCCTCACGGACCGGTA
>120_Eco_V4_17_A
TACTCTCAGACGAGCGGCCC
>121_Eco_V4_17_G
AGGCAGGTCACATCGCTGAC
>122_Eco_V4_17_C
GAAACCTAGCTGTTGCAGGC
>123_Eco_V4_18_T
TTAGCACTACGGTTCCGAAC
>124_Eco_V4_18_G
CTGCTCTCTGGTTTACAGGT
>125_Eco_V4_18_C
CCCGTACACTACATCGGGTT
>126_Eco_V4_19_T
TTCGCTCGACTTCCATTCGC
>127_Eco_V4_19_G
GTATGCCTTGAGGCCCATAG
>128_Eco_V4_19_C
GTACTTTCAAGTAGATTGAG
